# Supplementary material for: Rheological Properties, Particle Size Distribution and Physical Stability of Novel Refined Pumpkin Seed Oil Creams with Oleogel and Lucuma Powder
Source: Foods. 2022 Jun 22;11(13):1844. doi: 10.3390/foods11131844 (PMC9266185; doi:10.3390/foods11131844)
Supplement: Supplementary file 1 [file foods-11-01844-s001.zip]

Archive with 1 entries (1 files):
- foods-1779297-supplementary.pdf
